# Supplementary material for: Economic costs of alcohol use in Sri Lanka
Source: PLoS One. 2018 Jun 7;13(6):e0198640. doi: 10.1371/journal.pone.0198640 (PMC5991751; doi:10.1371/journal.pone.0198640)
Supplement: S1 Table — (XLS) [file pone.0198640.s001.xls]

## Sheet: Cancer_direct_cost
							Direct costs of cancer
Type of cancer	AF of Alcohol		Number of prevalence cases		Avg. survival			Avg. no. of hospital stay/yr	Average hospital cost per day	Hospital Stay cost_Per person	Total hospitalcost per year				Avg. no. of clinic visits/yr	Average clinic visit cost	Clinic visit cost_per person	Total clinic visit cost				Avg. no. of ICU days	Average ICU cost	ICU cost_per person	Total ICU cost				% of investigation cost	Radiotherapy AND CHEMO_cost_ per person	Toal Investigation cost_per person	Total INVESTIGATION COST			% of patients get surgery	Surgery cost_ per person	Total surgery cost_ person	Total SURGERY COST			% of patients get Radiotherapy AND CHEMO	Radiotherapy AND CHEMO_cost_ per person	TOTAL Radiotherapy AND CHEMO_per person	TOTAL Radiotherapy AND CHEMO			Out of pocket expenditure for hospital stay for 1 day	Out of pocket expenditure for hospital stay per person	Total Out of pocket expenditure for hospital stay
	male	female	Male	Female							Male	Female	Total					Male	Female	Total					Male	Female	Total					Male	Female	Total				Male	Female	Total				Male	Female	Total			Male
Lip, oral, cavity, pharynx	0.61007	0.0923613	6392.92	282.857	3.5			84	2014.22	169195	3.09042e+08	1.36737e+07	3.22716e+08		12	771.115	9253.38	5.91561e+07	2.61738e+06	6.17735e+07		1	25000	25000	4.56637e+07	2.0204e+06	4.76841e+07		0.1	450000	45000	8.21947e+07	3.63673e+06	8.58314e+07	0.2	200000	40000	7.30619e+07	3.23265e+06	7.62946e+07	0.8	450000	360000	6.57557e+08	2.90938e+07	6.86651e+08	4054.61	340587	6.22099e+08
Esophagus	0.593091	0.0865912	984.827	132.874	1.5			84	2014.22	169195	1.11085e+08	1.49877e+07	1.26073e+08		12	771.115	9253.38	9.11298e+06	1.22953e+06	1.03425e+07		3	25000	75000	4.92414e+07	6.64371e+06	5.58851e+07		0.1	200000	20000	1.3131e+07	1.77166e+06	1.49027e+07	0.2	500000	100000	6.56551e+07	8.85828e+06	7.45134e+07	0.8	200000	160000	1.05048e+08	1.41732e+07	1.19221e+08	4054.61	340587	2.23613e+08
Stomach	0.0719171	0.00501473	40.3455	1.1584	1.5			84	2014.22	169195	4.55083e+06	130664	4.6815e+06		12	771.115	9253.38	373332	10719.1	384051		2	25000	50000	1.34485e+06	38613.4	1.38346e+06		0.1	350000	35000	941395	27029.4	968425	0.5	500000	250000	6.72425e+06	193067	6.91732e+06	0.5	350000	175000	4.70698e+06	135147	4.84212e+06	4054.61	340587	9.16078e+06
Pancreas	0.0655166	0.0045393	4.96288	0.2281	0.75			84	2014.22	169195	1.11959e+06	51457.7	1.17105e+06		12	771.115	9253.38	45923.4	2110.69	48034.1		3	25000	75000	496288	22810	519098		0.1	2000000	200000	1.32344e+06	60826.6	1.38426e+06	0.1	750000	75000	496288	22810	519098	0.9	2000000	1800000	1.19109e+07	547440	1.24584e+07	4054.61	340587	2.25373e+06
Larynnx	0.378438	0.0380916	1379.97	14.4558	5.5			84	2014.22	169195	4.24517e+07	444698	4.28964e+07		12	771.115	9253.38	1.27694e+07	133765	1.29032e+07		0	25000	0	0	0	0		0.1	550000	55000	1.37997e+07	144558	1.39443e+07	0.1	300000	30000	7.52713e+06	78849.6	7.60598e+06	0.9	550000	495000	1.24198e+08	1.30102e+06	1.25499e+08	4054.61	340587	8.54549e+07
breast	0.183733	0.0144288	176.384	556.95	10			84	2014.22	169195	2.98433e+06	9.4233e+06	1.24076e+07		12	771.115	9253.38	1.63215e+06	5.15367e+06	6.78582e+06		0	25000	0	0	0	0		0.1	750000	75000	1.32288e+06	4.17713e+06	5.50001e+06	1	160000	160000	2.82215e+06	8.9112e+06	1.17333e+07	0	750000	0	0	0	0	4054.61	340587	6.00742e+06
liver	0.283067	0.025037	30.6656	1.01713	0.541667			84	2014.22	169195	9.57868e+06	317710	9.89639e+06		12	771.115	9253.38	283760	9411.89	293172		3	25000	75000	4.246e+06	140833	4.38683e+06		0.1	800000	80000	4.52907e+06	150222	4.67929e+06	0.1	500000	50000	2.83067e+06	93888.9	2.92456e+06	0.9	800000	720000	4.07616e+07	1.352e+06	4.21136e+07	4054.61	340587	1.92818e+07
colorectal	0.139681	0.0104497	518.567	40.9104	4.5			84	2014.22	169195	1.94975e+07	1.53818e+06	2.10357e+07		12	771.115	9253.38	4.7985e+06	378559	5.17706e+06		1	25000	25000	2.88093e+06	227280	3.10821e+06		0.1	600000	60000	6.91423e+06	545472	7.4597e+06	0.6	400000	240000	2.76569e+07	2.18189e+06	2.98388e+07	0.4	600000	240000	2.76569e+07	2.18189e+06	2.98388e+07	4054.61	340587	3.92483e+07
																					4.56637e+07
[truncated: 10 more columns]
