# Supplementary material for: Economic costs of alcohol use in Sri Lanka
Source: PLoS One. 2018 Jun 7;13(6):e0198640. doi: 10.1371/journal.pone.0198640 (PMC5991751; doi:10.1371/journal.pone.0198640)
Supplement: S2 Table — (XLS) [file pone.0198640.s002.xls]

## Sheet: Sheet1
				Indirect costs of cancer due to absenteeism
Type of cancer	AF		Avg. survival (year)	Number of prevalence case 2014			Average Income per day (average Annual income/365)		Absenteeism cost for IPD						Absenteesim cost for clinic					Absenteeism cost for ICU					Total Absenteeism cost
								Avg. no. of hospital stay (day/yr)	10* average number of hospital stay (day/yr)	total lost day per year (patient + care taker at IPD)	Total absenteeism cost for IPD				Avg. no. of clinic visits/yr	Total absenteeism cost for clinic visits				Avg. no. of ICU days/yr	Total absenteeism cost for ICU
	Male	Female		male	Female	Total					Male	Female	Total			Male	Female	Total			Male	Female	Total		Male	Female	Total
Lip, oral, cavity, pharynx	0.61007	0.0923613	3.5	6392.92	282.857	6675.78	859.205	84	840	924	1.45011e+09	6.41604e+07	1.51427e+09		12	6.59139e+07	2.91638e+06	6.88303e+07		1	1.56938e+06	69437.6	1.63882e+06		1.51759e+09	6.71462e+07	1.58474e+09
Esophagus	0.593091	0.0865912	1.5	984.827	132.874	1117.7	859.205	84	840	924	5.2124e+08	7.03263e+07	5.91566e+08		12	1.0154e+07	1.36999e+06	1.1524e+07		3	1.69234e+06	228332	1.92067e+06		5.33086e+08	7.19246e+07	6.05011e+08
Stomach	0.0719171	0.00501473	1.5	40.3455	1.1584	41.5039	859.205	84	840	924	2.13537e+07	613108	2.19668e+07		12	415981	11943.7	427924		2	46220.1	1327.07	47547.2		2.18159e+07	626378	2.24423e+07
Pancrease	0.0655166	0.0045393	0.75	4.96288	0.2281	5.19098	859.205	84	840	924	5.25341e+06	241453	5.49487e+06		12	51169.6	2351.81	53521.4		3	17056.5	783.938	17840.5		5.32164e+06	244589	5.56623e+06
Larynnx	0.378438	0.0380916	5.5	1379.97	14.4558	1394.43	859.205	84	840	924	1.99194e+08	2.08664e+06	2.01281e+08		12	1.42282e+07	149045	1.43772e+07		0	0	0	0		2.13423e+08	2.23568e+06	2.15658e+08
breast	0.183733	0.0144288	10	176.384	556.95	733.334	859.205	84	840	924	1.40032e+07	4.42166e+07	5.82198e+07		12	1.8186e+06	5.74241e+06	7.56101e+06		0	0	0	0		1.58218e+07	4.9959e+07	6.57808e+07
liver	0.283067	0.025037	0.541667	30.6656	1.01713	31.6827	859.205	84	840	924	4.49456e+07	1.49078e+06	4.64364e+07		12	316176	10487.1	326663		3	145927	4840.19	150768		4.54077e+07	1.50611e+06	4.69139e+07
colorectal	0.139681	0.0104497	4.5	518.567	40.9104	559.477	859.205	84	840	924	9.14874e+07	7.21755e+06	9.87049e+07		12	5.34666e+06	421805	5.76847e+06		1	99012.3	7811.2	106823		9.6933e+07	7.64717e+06	1.0458e+08
