# Supplementary material for: Economic costs of alcohol use in Sri Lanka
Source: PLoS One. 2018 Jun 7;13(6):e0198640. doi: 10.1371/journal.pone.0198640 (PMC5991751; doi:10.1371/journal.pone.0198640)
Supplement: S3 Table — (XLSX) [file pone.0198640.s003.xlsx]

## Sheet: Prem cost_Alcohol
Cost of Indirect mortality cost = Number of death attributable to Alcohol * present value of life time earning
no.	Disease	Age	Number of death		AF		Number of death attributable to smoking		Indirect mortality cost
			Male	Female	Male	Female	Male	Female	Male	Female	Total
1	Lip, oral, cavity, pharynx	19 or less	1	1	0.61007	0.0923613	0.61007	0.0923613	7.46119e+06	1.0968e+06	8.55799e+06
		20 - 24	0	0	0.61007	0.0923613	0	0	0	0	0
		25 - 29	4	2	0.61007	0.0923613	2.44028	0.184723	3.99257e+07	3.28148e+06	4.32072e+07
		30 - 34	2	1	0.61007	0.0923613	1.22014	0.0923613	1.96955e+07	1.21075e+06	2.09062e+07
		35 - 39	10	3	0.61007	0.0923613	6.1007	0.277084	9.50619e+07	3.31538e+06	9.83772e+07
		40 - 44	20	7	0.61007	0.0923613	12.2014	0.646529	1.68885e+08	6.26429e+06	1.7515e+08
		45 - 49	74	10	0.61007	0.0923613	45.1451	0.923613	4.82687e+08	7.08479e+06	4.89772e+08
		50 - 54	88	23	0.61007	0.0923613	53.6861	2.12431	3.58425e+08	1.05814e+07	3.69006e+08
		55 - 59	115	29	0.61007	0.0923613	70.158	2.67848	3.62768e+08	8.54883e+06	3.71317e+08
		60 - 64	121	38	0.61007	0.0923613	73.8184	3.50973	2.0762e+08	5.82963e+06	2.1345e+08
		65 or above	398	174	0.61007	0.0923613	242.808	16.0709	2.12642e+08	9.50732e+06	2.22149e+08	2.01189e+09
2	Esophagus	19 or less	2	2	0.593091	0.0865912	1.18618	0.173182	1.45071e+07	2.05655e+06	1.65636e+07
		20 - 24	1	1	0.593091	0.0865912	0.593091	0.0865912	8.31145e+06	1.18328e+06	9.49472e+06
		25 - 29	2	1	0.593091	0.0865912	1.18618	0.0865912	1.94073e+07	1.53824e+06	2.09455e+07
		30 - 34	1	4	0.593091	0.0865912	0.593091	0.346365	9.57366e+06	4.54043e+06	1.41141e+07
		35 - 39	5	4	0.593091	0.0865912	2.96545	0.346365	4.62081e+07	4.14434e+06	5.03524e+07
		40 - 44	12	6	0.593091	0.0865912	7.11709	0.519547	9.8511e+07	5.03395e+06	1.03545e+08
		45 - 49	42	22	0.593091	0.0865912	24.9098	1.90501	2.66333e+08	1.46128e+07	2.80946e+08
		50 - 54	48	38	0.593091	0.0865912	28.4684	3.29046	1.90063e+08	1.63901e+07	2.06453e+08
		55 - 59	85	32	0.593091	0.0865912	50.4127	2.77092	2.60671e+08	8.84386e+06	2.69515e+08
		60 - 64	96	59	0.593091	0.0865912	56.9367	5.10888	1.60139e+08	8.4858e+06	1.68625e+08
		65 or above	240	203	0.593091	0.0865912	142.342	17.578	1.24657e+08	1.03989e+07	1.35056e+08	1.27561e+09
3	Stomach	19 or less	2	1	0.0719171	0.00501473	0.143834	0.00501473	1.7591e+06	59550.2	1.81865e+06
		20 - 24	0	0	0.0719171	0.00501473	0	0	0	0	0
		25 - 29	0	1	0.0719171	0.00501473	0	0.00501473	0	89083.5	89083.5
		30 - 34	1	1	0.0719171	0.00501473	0.0719171	0.00501473	1.16088e+06	65737.1	1.22662e+06
		35 - 39	3	5	0.0719171	0.00501473	0.215751	0.0250736	3.36187e+06	300012	3.66188e+06
		40 - 44	6	7	0.0719171	0.00501473	0.431503	0.0351031	5.97264e+06	340118	6.31275e+06
		45 - 49	25	17	0.0719171	0.00501473	1.79793	0.0852503	1.92233e+07	653933	1.98772e+07
		50 - 54	32	27	0.0719171	0.00501473	2.30135	0.135398	1.53645e+07	674429	1.60389e+07
		55 - 59	44	41	0.0719171	0.00501473	3.16435	0.205604	1.6362e+07	656220	1.70183e+07
		60 - 64	58	34	0.0719171	0.00501473	4.17119	0.170501	1.17318e+07	283200	1.2015e+07
		65 or above	162	176	0.0719171	0.00501473	11.6506	0.882592	1.02031e+07	522130	1.07253e+07	8.87837e+07
4	Pancreas	19 or less	2	0	0.0655166	0.0045393	0.131033	0	1.60255e+06	0	1.60255e+06
		20 - 24	0	0	0.0655166	0.0045393	0	0	0	0	0
		25 - 29	1	0	0.0655166	0.0045393	0.0655166	0	1.07193e+06	0	1.07193e+06
		30 - 34	0	0	0.0655166	0.0045393	0	0	0	0	0
		35 - 39	2	0	0.0655166	0.0045393	0.131033	0	2.04178e+06	0	2.04178e+06
		40 - 44	0	1	0.0655166	0.0045393	0	0.0045393	0	43981.8	43981.8
		45 - 49	8	3	0.0655166	0.0045393	0.524133	0.0136179	5.60398e+06	104459	5.70844e+06
		50 - 54	5	3	0.0655166	0.0045393	0.327583	0.0136179	2.18704e+06	67832.1	2.25487e+06
		55 - 59	12	7	0.0655166	0.0045393	0.7862	0.0317751	4.06523e+06	101416	4.16664e+06
		60 - 64	9	7	0.0655166	0.0045393	0.58965	0.0317751	1.65844e+06	52778.2	1.71122e+06
		65 or above	31	23	0.0655166	0.0045393	2.03102	0.104404	1.77869e+06	61764	1.84045e+06	2.04419e+07
5	Larynnx	19 or less			0.378438	0.0380916	0	0	0	0	0
		20 - 24			0.378438	0.0380916	0	0	0	0	0
		25 - 29			0.378438	0.0380916	0	0	0	0	0
		30 - 34			0.378438	0.0380916	0	0	0	0	0
		35 - 39			0.378438	0.0380916	0	0	0	0	0
		40 - 44			0.378438	0.0380916	0	0	0	0	0
		45 - 49			0.378438	0.0380916	0	0	0	0	0
		50 - 54			0.378438	0.0380916	0	0	0	0	0
		55 - 59			0.378438	0.0380916	0	0	0	0	0
		60 - 64			0.378438	0.0380916	0	0	0	0	0
		65 or above			0.378438	0.0380916	0	0	0	0	0	0
6	breast	19 or less	0	2	0.183733	0.0144288	0	0.0288575	0	342685	342685
		20 - 24	0	2	0.183733	0.0144288	0	0.0288575	0	394341	394341
		25 - 29	0	3	0.183733	0.0144288	0	0.0432863	0	768954	768954
		30 - 34	0	7	0.183733	0.0144288	0	0.101001	0	1.32401e+06	1.32401e+06
		35 - 39	0	31	0.183733	0.0144288	0	0.447292	0	5.35196e+06	5.35196e+06
		40 - 44	0	42	0.183733	0.0144288	0	0.606008	0	5.87168e+06	5.87168e+06
		45 - 49	0	67	0.183733	0.0144288	0	0.966727	0	7.41551e+06	7.41551e+06
		50 - 54	0	85	0.183733	0.0144288	0	1.22644	0	6.10904e+06	6.10904e+06
		55 - 59	1	114	0.183733	0.0144288	0.183733	1.64488	950037	5.24992e+06	6.19995e+06
		60 - 64	0	100	0.183733	0.0144288	0	1.44288	0	2.3966e+06	2.3966e+06
		65 or above	1	208	0.183733	0.0144288	0.183733	3.00118	160907	1.77546e+06	1.93637e+06	3.81111e+07
7	liver	19 or less	2	0	0.283067	0.025037	0.566134	0	6.92385e+06	0	6.92385e+06
		20 - 24	0	0	0.283067	0.025037	0	0	0	0	0
		25 - 29	1	0	0.283067	0.025037	0.283067	0	4.63129e+06	0	4.63129e+06
		30 - 34	0	0	0.283067	0.025037	0	0	0	0	0
		35 - 39	2	0	0.283067	0.025037	0.566134	0	8.82157e+06	0	8.82157e+06
		40 - 44	0	1	0.283067	0.025037	0	0.025037	0	242587	242587
		45 - 49	8	3	0.283067	0.025037	2.26453	0.0751111	2.42122e+07	576158	2.47883e+07
		50 - 54	5	3	0.283067	0.025037	1.41533	0.0751111	9.44919e+06	374136	9.82333e+06
		55 - 59	12	7	0.283067	0.025037	3.3968	0.175259	1.7564e+07	559371	1.81233e+07
		60 - 64	9	7	0.283067	0.025037	2.5476	0.175259	7.16534e+06	291104	7.45644e+06
		65 or above	31	23	0.283067	0.025037	8.77507	0.575852	7.68487e+06	340667	8.02553e+06	8.88363e+07
8	colorectal	19 or less	1	0	0.139681	0.0104497	0.139681	0	1.70831e+06	0	1.70831e+06
		20 - 24	0	1	0.139681	0.0104497	0	0.0104497	0	142796	142796
		25 - 29	1	0	0.139681	0.0104497	0.139681	0	2.28534e+06	0	2.28534e+06
		30 - 34	4	0	0.139681	0.0104497	0.558725	0	9.01893e+06	0	9.01893e+06
		35 - 39	5	1	0.139681	0.0104497	0.698407	0.0104497	1.08827e+07	125033	1.10077e+07
		40 - 44	7	3	0.139681	0.0104497	0.977769	0.031349	1.35338e+07	303743	1.38375e+07
		45 - 49	14	10	0.139681	0.0104497	1.95554	0.104497	2.09084e+07	801565	2.171e+07
		50 - 54	8	16	0.139681	0.0104497	1.11745	0.167194	7.46043e+06	832812	8.29325e+06
		55 - 59	15	10	0.139681	0.0104497	2.09522	0.104497	1.08338e+07	333519	1.11673e+07
		60 - 64	30	23	0.139681	0.0104497	4.19044	0.240342	1.1786e+07	399206	1.21852e+07
		65 or above	63	56	0.139681	0.0104497	8.79992	0.58518	7.70663e+06	346185	8.05282e+06	9.94092e+07
										Total	3.62308e+09	3.62308e+09
											3623.08
											3.62308

## Sheet: life expectancy&average income
Male
Starting age	Age	Remaining life expectancy	Average annual income (SL Rs)	Preent value of lifetime earning (3% Discount)
0	19 or less	66.06	135628	1.22301e+07
20	20 - 24	52.8	215705	1.40138e+07
25	25 - 29	48.3	293607	1.63611e+07
30	30 - 34	43.7	342487	1.6142e+07
35	35 - 39	39.1	398025	1.55821e+07
40	40 - 44	34.6	435934	1.38415e+07
45	45 - 49	30.2	429021	1.06919e+07
50	50 - 54	26	358019	6.6763e+06
55	55 - 59	22	399961	5.17073e+06
60	60 - 64	18.3	361816	2.81258e+06
65	65 or above	6.925	272738	875761
Female
Starting age	Age	Remaining life expectancy	Average annual income (SL Rs)	Present value of lifetime earning (3% Discount)
0	19 or less	72.86	127127	1.18751e+07
20	20 - 24	59.5	202034	1.36651e+07
25	25 - 29	54.7	305001	1.77644e+07
30	30 - 34	49.9	266910	1.31088e+07
35	35 - 39	45	292346	1.19653e+07
40	40 - 44	40.2	290737	9.68911e+06
45	45 - 49	35.5	291924	7.67074e+06
50	50 - 54	30.8	252100	4.9811e+06
55	55 - 59	26.3	234288	3.19167e+06
60	60 - 64	22	200246	1.66099e+06
65	65 or above	8.05	174600	591587

## Sheet: AF_Alcohol
	Disease	AlcoholPrevalence				RR Smoking				AF
No		Male	Female	Total		Male	Female	Total		Male	Female	Total
1	Lip, oral, cavity, pharynx	0.369	0.024	0.3		5.24	5.24	5.24		0.61007	0.0923613	0.559859
2	Esophagus	0.369	0.024	0.3		4.95	4.95	4.95		0.593091	0.0865912	0.542334
3	Stomach	0.369	0.024	0.3		1.21	1.21	1.21		0.0719171	0.00501473	0.0592662
4	Pancreas	0.369	0.024	0.3		1.19	1.19	1.19		0.0655166	0.0045393	0.0539262
5	Larynnx	0.369	0.024	0.3		2.65	2.65	2.65		0.378438	0.0380916	0.331104
6	breast	0.369	0.024	0.3		1.61	1.61	1.61		0.183733	0.0144288	0.154691		Case Control Study
7	liver	0.369	0.024	0.3		2.07	2.07	2.07		0.283067	0.025037	0.242998		Dr Pubudu
8	colorectal	0.369	0.024	0.3		1.44	1.44	1.44		0.139681	0.0104497	0.116608
