# Supplementary material for: Economic costs of alcohol use in Sri Lanka
Source: PLoS One. 2018 Jun 7;13(6):e0198640. doi: 10.1371/journal.pone.0198640 (PMC5991751; doi:10.1371/journal.pone.0198640)
Supplement: S4 Table — (XLSX) [file pone.0198640.s004.xlsx]

## Sheet: Alcohol
No	Disease	Live Discharges		AF of Alcohol		Live Discharges Attributable to Alcohol		In ward cost_Per person	out patient cost_per person	Surgery, admission cost per person	Out of pocket expenditure for hospital stay per person	Out of pocket expenditure for clinic visit per person	Total cost per person	In paient cost_per person	Total Out of pocket expenditure for hospital stay per person	Total inpatient cost			Total out patient cost			Total OOPE			Total cost
		Male	Female	Male	Female	Male	Female									Male	Female	Total	Male	Female	Total	Male	Female	Total	Male	Female	Total
1	Epilepsy	13733	9365	0.0519	0.0045	712.743	42.1425	8056.89	9253.38	0	16218.4	24537.8	58066.5	8056.89	40756.2	5.74249e+06	339538	6.08203e+06	6.59528e+06	389960	6.98524e+06	2.90487e+07	1.71757e+06	3.07663e+07	4.13865e+07	2.44707e+06	4.38335e+07
2	Hypertension	40980	57365	0.0313	0.0012	1282.67	68.838	6042.67	9253.38	50000	12163.8	24537.8	101998	56042.7	36701.6	7.18845e+07	3.85787e+06	7.57423e+07	1.18691e+07	636984	1.25061e+07	4.70762e+07	2.52646e+06	4.96026e+07	1.3083e+08	7.02131e+06	1.37851e+08
3	Ischemic Heart Disease	52423	42569	0.08	0.08	4193.84	3405.52	10071.1	3084.46	500000	20273.1	8179.25	541608	510071	28452.3	2.13916e+09	1.73706e+09	3.87621e+09	1.29357e+07	1.05042e+07	2.34399e+07	1.19324e+08	9.68949e+07	2.16219e+08	2.27142e+09	1.84446e+09	4.11587e+09
4	Supra Ventricular Cardiac Arrhythmia	0	0	0.085	0.0219	0	0	6042.67	9253.38	0	12163.8	24537.8	51997.6	6042.67	36701.6	0	0	0	0	0	0	0	0	0	0	0	0
5	Other heart diseases	10275	9926	0	0	0	0	10071.1	9253.38	100000	20273.1	24537.8	164135	110071	44810.8	0	0	0	0	0	0	0	0	0	0	0	0
6	Diabetes mellitus	35523	45702	0.0101	0.00067	358.782	30.6203	2014.22	6168.92	100000	4054.61	16358.5	128596	102014	20413.1	3.66009e+07	3.12371e+06	3.97246e+07	2.2133e+06	188894	2.40219e+06	7.32387e+06	625057	7.94892e+06	4.61381e+07	3.93766e+06	5.00757e+07
7	Cerebrovascular disease	20859	13932	0.0572	0.0037	1193.13	51.5484	20142.2	9253.38	100000	40546.1	24537.8	194479	120142	65083.9	1.43346e+08	6.19314e+06	1.49539e+08	1.10405e+07	476997	1.15175e+07	7.76538e+07	3.35497e+06	8.10088e+07	2.3204e+08	1.00251e+07	2.42065e+08
8	Alcoholic Gastritis and Duodenitis	58156	63200	1	1	58156	63200	4028.45	3084.46	40000	8109.22	8179.25	63401.4	44028.4	16288.5	2.56052e+09	2.7826e+09	5.34312e+09	1.7938e+08	1.94938e+08	3.74318e+08	9.47273e+08	1.02943e+09	1.9767e+09	3.68717e+09	4.00697e+09	7.69414e+09
9	Alcohol liver disease	6011	605	1	1	6011	605	10071.1	3855.57	300000	20273.1	10224.1	344424	310071	30497.1	1.86384e+09	1.87593e+08	2.05143e+09	2.31759e+07	2.33262e+06	2.55085e+07	1.83318e+08	1.84508e+07	2.01769e+08	2.07033e+09	2.08376e+08	2.27871e+09
10	Cholethaiasis and cholecystitis	1612	2642	0.18	0	290.16	0	10071.1	2313.34	200000	20273.1	6134.44	238792	210071	26407.5	6.09542e+07	0	6.09542e+07	671240	0	671240	7.6624e+06	0	7.6624e+06	6.92879e+07	0	6.92879e+07
11	Acute and chronic pancreatitis	2511	646	0.21	0.036	527.31	23.256	14099.6	1542.23	500000	28382.3	4089.63	548114	514100	32471.9	2.7109e+08	1.19559e+07	2.83046e+08	813233	35866.1	849099	1.71228e+07	755167	1.78779e+07	2.89026e+08	1.27469e+07	3.01773e+08
12	Other diseases of liver	5300	2163	0.2036	0.0645	1079.08	139.513	8056.89	4626.69	0	16218.4	12268.9	41170.9	8056.89	28487.3	8.69403e+06	1.12405e+06	9.81808e+06	4.99257e+06	645486	5.63805e+06	3.07401e+07	3.97437e+06	3.47145e+07	4.44267e+07	5.7439e+06	5.01706e+07
13	HIV/AIDS	144	74	0	0	0	0	20142.2	9253.38	0	40546.1	24537.8	94479.5	20142.2	65083.9	0	0	0	0	0	0	0	0	0	0	0	0
14	RTA Type 1( OPD only 3%)	132059	132059	0.32	0.32	42258.9	42258.9	0	771.115	0	0	2044.81	2815.93	0	2044.81	0	0	0	3.25864e+07	3.25864e+07	6.51729e+07	8.64115e+07	8.64115e+07	1.72823e+08	1.18998e+08	1.18998e+08	2.37996e+08
15	RTA Type 2 (No Surg 45%)	198089	198089	0.32	0.32	63388.5	63388.5	6042.67	771.115	10000	12163.8	2044.81	31022.4	16042.7	14208.6	1.01692e+09	1.01692e+09	2.03384e+09	4.88798e+07	4.88798e+07	9.77596e+07	9.00665e+08	9.00665e+08	1.80133e+09	1.96646e+09	1.96646e+09	3.93293e+09
16	RTA Type 3 ( Orthopedic Surge 20%)	88039	88039	0.32	0.32	28172.5	28172.5	14099.6	2313.34	100000	28382.3	6134.44	150930	114100	34516.7	3.21447e+09	3.21447e+09	6.42894e+09	6.51726e+07	6.51726e+07	1.30345e+08	9.72422e+08	9.72422e+08	1.94484e+09	4.25206e+09	4.25206e+09	8.50412e+09
17	RTA Type 3 (ICU, Neuro Surg 2.5%)	11005	11005	0.32	0.32	3521.6	3521.6	40284.5	2313.34	300000	81092.2	6134.44	429824	340284	87226.7	1.19835e+09	1.19835e+09	2.39669e+09	8.14667e+06	8.14667e+06	1.62933e+07	3.07177e+08	3.07177e+08	6.14355e+08	1.51367e+09	1.51367e+09	3.02734e+09
18	Drowning	0	0	0.0193	0.0062	0	0	10071.1	771.115	150000	20273.1	2044.81	183160	160071	22317.9	0	0	0	0	0	0	0	0	0	0	0	0
19	Poisonoing	12804	19614	0.2	0.2	2560.8	3922.8	8056.89	771.115	150000	16218.4	2044.81	177091	158057	18263.3	4.04752e+08	6.20026e+08	1.02478e+09	1.97467e+06	3.02493e+06	4.9996e+06	4.67686e+07	7.16431e+07	1.18412e+08	4.53495e+08	6.94694e+08	1.14819e+09
20	Fire injuries/ burning	8740	6767	0.0179	0.00093	156.446	6.29331	60426.7	1542.23	200000	121638	4089.63	387697	260427	125728	4.07427e+07	1.63895e+06	4.23817e+07	241276	9705.73	250981	1.96696e+07	791245	2.04609e+07	6.06536e+07	2.4399e+06	6.30935e+07
21	Self harm	46887	46887	0.277	0.172	12987.7	8064.56	10071.1	1542.23	150000	20273.1	4089.63	185976	160071	24362.7	2.07896e+09	1.2909e+09	3.36986e+09	2.003e+07	1.24374e+07	3.24674e+07	3.16415e+08	1.96474e+08	5.1289e+08	2.4154e+09	1.49982e+09	3.91522e+09
22	Alcohol use disorders	7032	359	1	1	7032	359	28199.1	9253.38	400000	56764.6	24537.8	518755	428199	81302.3	3.0111e+09	1.53723e+08	3.16482e+09	6.50697e+07	3.32196e+06	6.83917e+07	5.71718e+08	2.91875e+07	6.00906e+08	3.64788e+09	1.86233e+08	3.83412e+09
23	Tuberculosis	5401	1353	0.0586	0.0056	316.499	7.5768	14099.6	4626.69	25000	28382.3	12268.9	84377.4	39099.6	40651.2	1.2375e+07	296250	1.26712e+07	1.46434e+06	35055.5	1.4994e+06	1.2866e+07	308006	1.3174e+07	2.67053e+07	639311	2.73446e+07
24	COPD	23438	10304	0	0	0	0	10071.1	9253.38	200000	20273.1	24537.8	264135	210071	44810.8	0	0	0	0	0	0	0	0	0	0	0	0
25	Asthma	98590	96463	0	0	0	0	10071.1	2313.34	100000	20273.1	6134.44	138792	110071	26407.5	0	0	0	0	0	0	0	0	0	0	0	0
26	LRTI	87432	79679	0.0292	0.0046	2553.01	366.523	14099.6	771.115	100000	28382.3	2044.81	145298	114100	30427.1	2.91298e+08	4.18202e+07	3.33118e+08	1.96867e+06	282632	2.2513e+06	7.76808e+07	1.11522e+07	8.88331e+07	3.70947e+08	5.3255e+07	4.24202e+08
27	Anxiety disorders	0	0	0	0	0	0	0	2313.34	0	0	6134.44	8447.78	0	6134.44	0	0	0	0	0	0	0	0	0	0	0	0
28	Undiagnosed / Uncoded	185390	165277	0.2	0.05	37078	8263.85	13129.7	4426.77	139815	26430.1	11738.7	195540	152945	38168.8	5.67088e+09	1.26391e+09	6.93479e+09	1.64136e+08	3.65822e+07	2.00718e+08	1.41522e+09	3.15421e+08	1.73064e+09	7.25024e+09	1.61591e+09	8.86615e+09
													Total			2.41017e+10	1.35359e+10	3.76376e+10	6.63357e+08	4.20628e+08	1.08398e+09	6.19356e+09	4.04938e+09	1.02429e+10	3.09586e+10	1.80059e+10	4.89645e+10
													Million			24101.7	13535.9	37637.6	663.357	420.628	1083.98	6193.56	4049.38	10242.9	30958.6	18005.9	48964.5
													Billions			24.1017	13.5359	37.6376	0.663357	0.420628	1.08398	6.19356	4.04938	10.2429	30.9586	18.0059	48.9645
