# Supplementary material for: Economic costs of alcohol use in Sri Lanka
Source: PLoS One. 2018 Jun 7;13(6):e0198640. doi: 10.1371/journal.pone.0198640 (PMC5991751; doi:10.1371/journal.pone.0198640)
Supplement: S5 Table — (XLSX) [file pone.0198640.s005.xlsx]

## Sheet: Alcohol
No	Disease	Live Discharges		AF of Alcohol		Live Discharges Attributable to Alcohol		In Patient Hospitsl Days_Per person	By Stander Hospitsl Days_Per person	Patient Rest Days_Per person	Patient Clinic Days_Per person	By Stander Clinic Days_Per person	Total Days Income Lost per person	Average Income per day extrapolate to 2015	Total Income Lost per person	Total Income lost /Absentteism Cost
		Male	Female	Male	Female	Male	Female									Male	Female	Total
1	Epilepsy	13733	9365	0.0519	0.0045	712.743	42.1425	4	4	4	12	12	36	859.205	30931.4	2.20461e+07	1.30353e+06	2.33496e+07
2	Hypertension	40980	57365	0.0313	0.0012	1282.67	68.838	3	3	3	12	12	33	859.205	28353.8	3.63686e+07	1.95182e+06	3.83205e+07
3	Ischemic Heart Disease	52423	42569	0.08	0.08	4193.84	3405.52	5	5	5	4	4	23	859.205	19761.7	8.28775e+07	6.72989e+07	1.50176e+08
4	Supra Ventricular Cardiac Arrhythmia	0	0	0.085	0.0219	0	0	3	3	3	12	12	33	859.205	28353.8	0	0	0
5	Other heart diseases	10275	9926	0	0	0	0	5	5	5	12	12	39	859.205	33509	0	0	0
6	Diabetes mellitus	35523	45702	0.0101	0.00067	358.782	30.6203	7	7	7	8	8	37	859.205	31790.6	1.14059e+07	973438	1.23793e+07
7	Cerebrovascular disease	20859	13932	0.0572	0.0037	1193.13	51.5484	10	10	10	12	12	54	859.205	46397.1	5.5358e+07	2.39169e+06	5.77496e+07
8	Alcoholoc Gastritis and Duodenitis	58156	63200	1	1	58156	63200	2	2	2	4	4	14	859.205	12028.9	6.99551e+08	7.60225e+08	1.45978e+09
9	Alcohol Liver disease	6011	605	1	1	6011	605	5	5	5	5	5	25	859.205	21480.1	1.29117e+08	1.29955e+07	1.42112e+08
10	Cholethaiasis and cholecystitis	1612	2642	0.18	0	290.16	0	5	5	5	3	3	21	859.205	18043.3	5.23544e+06	0	5.23544e+06
11	Acute and chronic pancreatitis	2511	646	0.21	0.036	527.31	23.256	7	7	7	2	2	25	859.205	21480.1	1.13267e+07	499542	1.18262e+07
12	Other diseases of liver	5300	2163	0.2036	0.0645	1079.08	139.513	4	4	4	6	6	24	859.205	20620.9	2.22516e+07	2.8769e+06	2.51285e+07
13	HIV/AIDS	144	74	0	0	0	0	10	10	10	12	12	54	859.205	46397.1	0	0	0
14	RTA Type 1( OPD only 3%)	132059	132059	0.32	0.32	42258.9	42258.9	0	0	2	1	1	4	859.205	3436.82	1.45236e+08	1.45236e+08	2.90472e+08
15	RTA Type 2 (No Surg 45%)	198089	198089	0.32	0.32	63388.5	63388.5	3	0	3	2	2	10	859.205	8592.05	5.44637e+08	5.44637e+08	1.08927e+09
16	RTA Type 3 ( Orthopedic Surge 20%)	88039	88039	0.32	0.32	28172.5	28172.5	7	7	83	6	6	109	859.205	93653.3	2.63845e+09	2.63845e+09	5.27689e+09
17	RTA Type 3 (ICU, Neuro Surg 2.5%)	11005	11005	0.32	0.32	3521.6	3521.6	20	20	100	12	12	164	859.205	140910	4.96227e+08	4.96227e+08	9.92455e+08
18	Drowning	0	0	0.0193	0.0062	0	0	5	5	5	1	1	17	859.205	14606.5	0	0	0
19	Poisonoing	12804	19614	0.2	0.2	2560.8	3922.8	4	4	4	1	1	14	859.205	12028.9	3.08035e+07	4.71868e+07	7.79904e+07
20	Fire injuries/ burning	8740	6767	0.0179	0.00093	156.446	6.29331	30	30	30	2	2	94	859.205	80765.3	1.26354e+07	508281	1.31437e+07
21	Self harm	46887	46887	0.277	0.172	12987.7	8064.56	5	5	5	2	2	19	859.205	16324.9	2.12023e+08	1.31653e+08	3.43676e+08
22	Alcohol use disorders	7032	359	1	1	7032	359	14	14	14	12	12	66	859.205	56707.5	3.98767e+08	2.0358e+07	4.19125e+08
23	Tuberculosis	5401	1353	0.0586	0.0056	316.499	7.5768	7	7	7	6	6	33	859.205	28353.8	8.97393e+06	214831	9.18876e+06
24	COPD	23438	10304	0	0	0	0	5	5	5	12	12	39	859.205	33509	0	0	0
25	Asthma	98590	96463	0	0	0	0	5	5	5	3	3	21	859.205	18043.3	0	0	0
26	LRTI	87432	79679	0.0292	0.0046	2553.01	366.523	7	7	7	1	1	23	859.205	19761.7	5.04519e+07	7.24313e+06	5.76951e+07
27	Anxiety disorders	0	0	0	0	0	0	0	0	0	3	3	6	859.205	5155.23	0	0	0
28	Undiagnosed / Uncoded	185390	165277	0.2	0.05	37078	8263.85	7	7	13	6	6	39	859.205	33509	1.24245e+09	2.76913e+08	1.51936e+09
															Total	6.85619e+09	5.15914e+09	1.20153e+10
															Million	6856.19	5159.14	12015.3
															Billions	6.85619	5.15914	12.0153
								Mean monthly income	23391.5
								AVG annual income	280698
								Average Income per day (average Annual income/365)	769.036
								inflation 2012-2015	1.11725
								Average Income per day extrapolate to 2015	859.205
