# Supplementary material for: Economic costs of alcohol use in Sri Lanka
Source: PLoS One. 2018 Jun 7;13(6):e0198640. doi: 10.1371/journal.pone.0198640 (PMC5991751; doi:10.1371/journal.pone.0198640)
Supplement: S6 Table — (XLSX) [file pone.0198640.s006.xlsx]

## Sheet: Prem cost_Alcohol_Full
Cost of Indirect mortality cost = Number of death attributable to Alcohol * present value of life time earning
no.	Disease	Age	Number of death		AF Alcohol		Number of death attributable to Alcohol		Indirect mortality cost attributable to Alcohol
			Male	Female	Male	Female	Male	Female	Male	Female	Total
1	Epilepsy	19 or less	24	17	0.528	0.352	12.672	5.984	1.54979e+08	7.10603e+07	2.2604e+08
		20 - 24	7	5	0.528	0.352	3.696	1.76	5.17949e+07	2.40506e+07	7.58456e+07
		25 - 29	9	7	0.528	0.352	4.752	2.464	7.7748e+07	4.37714e+07	1.21519e+08
		30 - 34	12	8	0.528	0.352	6.336	2.816	1.02276e+08	3.69144e+07	1.3919e+08
		35 - 39	20	7	0.528	0.352	10.56	2.464	1.64547e+08	2.94824e+07	1.9403e+08
		40 - 44	15	8	0.528	0.352	7.92	2.816	1.09624e+08	2.72845e+07	1.36909e+08
		45 - 49	19	10	0.528	0.352	10.032	3.52	1.07261e+08	2.7001e+07	1.34262e+08
		50 - 54	16	8	0.528	0.352	8.448	2.816	5.64014e+07	1.40268e+07	7.04281e+07
		55 - 59	17	11	0.528	0.352	8.976	3.872	4.64125e+07	1.23582e+07	5.87707e+07
		60 - 64	7	7	0.528	0.352	3.696	2.464	1.03953e+07	4.09268e+06	1.4488e+07
		65 or above	28	21	0.528	0.352	14.784	7.392	1.29473e+07	4.37301e+06	1.73203e+07	1.1888e+09
2	Hypertension	19 or less	12	5	0.0313	0.001	0.3756	0.005	4.59361e+06	59375.3	4.65299e+06
		20 - 24	6	4	0.0313	0.001	0.1878	0.004	2.63179e+06	54660.5	2.68645e+06
		25 - 29	10	9	0.0313	0.001	0.313	0.009	5.12103e+06	159879	5.28091e+06
		30 - 34	17	14	0.0313	0.001	0.5321	0.014	8.58915e+06	183523	8.77267e+06
		35 - 39	28	20	0.0313	0.001	0.8764	0.02	1.36562e+07	239305	1.38955e+07
		40 - 44	47	16	0.0313	0.001	1.4711	0.016	2.03622e+07	155026	2.05172e+07
		45 - 49	79	48	0.0313	0.001	2.4727	0.048	2.64379e+07	368195	2.68061e+07
		50 - 54	155	78	0.0313	0.001	4.8515	0.078	3.23901e+07	388526	3.27786e+07
		55 - 59	267	130	0.0313	0.001	8.3571	0.13	4.32123e+07	414918	4.36273e+07
		60 - 64	420	245	0.0313	0.001	13.146	0.245	3.69742e+07	406943	3.73811e+07
		65 or above	2960	3410	0.0313	0.001	92.648	3.41	8.11375e+07	2.01731e+06	8.31549e+07	2.79554e+08
3	Ischemic Heart Disease	19 or less	14	7	0.08	0.08	1.12	0.56	1.36977e+07	6.65003e+06	2.03477e+07
		20 - 24	8	4	0.08	0.08	0.64	0.32	8.96882e+06	4.37284e+06	1.33417e+07
		25 - 29	11	4	0.08	0.08	0.88	0.32	1.43978e+07	5.6846e+06	2.00824e+07
		30 - 34	24	10	0.08	0.08	1.92	0.8	3.09926e+07	1.0487e+07	4.14796e+07
		35 - 39	50	16	0.08	0.08	4	1.28	6.23285e+07	1.53155e+07	7.76441e+07
		40 - 44	87	26	0.08	0.08	6.96	2.08	9.63367e+07	2.01533e+07	1.1649e+08
		45 - 49	184	47	0.08	0.08	14.72	3.76	1.57385e+08	2.8842e+07	1.86227e+08
		50 - 54	272	93	0.08	0.08	21.76	7.44	1.45276e+08	3.70594e+07	1.82336e+08
		55 - 59	398	149	0.08	0.08	31.84	11.92	1.64636e+08	3.80447e+07	2.02681e+08
		60 - 64	484	253	0.08	0.08	38.72	20.24	1.08903e+08	3.36185e+07	1.42522e+08
		65 or above	2071	1729	0.08	0.08	165.68	138.32	1.45096e+08	8.18283e+07	2.26924e+08	1.23007e+09
4	Supra Ventricular Cardiac Arrhythmia	19 or less			0.31	0.195	0	0	0	0	0
		20 - 24			0.31	0.195	0	0	0	0	0
		25 - 29			0.31	0.195	0	0	0	0	0
		30 - 34			0.31	0.195	0	0	0	0	0
		35 - 39			0.31	0.195	0	0	0	0	0
		40 - 44			0.31	0.195	0	0	0	0	0
		45 - 49			0.31	0.195	0	0	0	0	0
		50 - 54			0.31	0.195	0	0	0	0	0
		55 - 59			0.31	0.195	0	0	0	0	0
		60 - 64			0.31	0.195	0	0	0	0	0
		65 or above			0.31	0.195	0	0	0	0	0	0
5	Other heart diseases	19 or less	85	92	0	0	0	0	0	0	0
		20 - 24	54	26	0	0	0	0	0	0	0
		25 - 29	72	43	0	0	0	0	0	0	0
		30 - 34	98	45	0	0	0	0	0	0	0
		35 - 39	145	77	0	0	0	0	0	0	0
		40 - 44	270	119	0	0	0	0	0	0	0
		45 - 49	530	153	0	0	0	0	0	0	0
		50 - 54	844	266	0	0	0	0	0	0	0
		55 - 59	1080	349	0	0	0	0	0	0	0
		60 - 64	1201	578	0	0	0	0	0	0	0
		65 or above	4714	3714	0	0	0	0	0	0	0	0
6	Diabetes mellitus	19 or less	13	9	0.01	0.01	0.13	0.09	1.58991e+06	1.06876e+06	2.65866e+06
		20 - 24	3	3	0.01	0.01	0.03	0.03	420414	409953	830367
		25 - 29	13	14	0.01	0.01	0.13	0.14	2.12695e+06	2.48701e+06	4.61396e+06
		30 - 34	29	18	0.01	0.01	0.29	0.18	4.68117e+06	2.35959e+06	7.04076e+06
		35 - 39	27	23	0.01	0.01	0.27	0.23	4.20718e+06	2.75201e+06	6.95919e+06
		40 - 44	78	48	0.01	0.01	0.78	0.48	1.07963e+07	4.65077e+06	1.54471e+07
		45 - 49	167	98	0.01	0.01	1.67	0.98	1.78555e+07	7.51732e+06	2.53728e+07
		50 - 54	333	182	0.01	0.01	3.33	1.82	2.22321e+07	9.0656e+06	3.12977e+07
		55 - 59	476	317	0.01	0.01	4.76	3.17	2.46127e+07	1.01176e+07	3.47303e+07
		60 - 64	675	524	0.01	0.01	6.75	5.24	1.89849e+07	8.70359e+06	2.76885e+07
		65 or above	2829	3279	0.01	0.01	28.29	32.79	2.47753e+07	1.93981e+07	4.41734e+07	2.00813e+08
7	Cerebrovascular disease	19 or less	22	12	0.051	0.004	1.122	0.048	1.37221e+07	570003	1.42921e+07
		20 - 24	14	11	0.051	0.004	0.714	0.044	1.00058e+07	601265	1.06071e+07
		25 - 29	12	11	0.051	0.004	0.612	0.044	1.0013e+07	781633	1.07946e+07
		30 - 34	27	21	0.051	0.004	1.377	0.084	2.22275e+07	1.10114e+06	2.33286e+07
		35 - 39	33	24	0.051	0.004	1.683	0.096	2.62247e+07	1.14866e+06	2.73734e+07
		40 - 44	59	24	0.051	0.004	3.009	0.096	4.1649e+07	930155	4.25791e+07
		45 - 49	105	54	0.051	0.004	5.355	0.216	5.72551e+07	1.65688e+06	5.8912e+07
		50 - 54	164	55	0.051	0.004	8.364	0.22	5.58406e+07	1.09584e+06	5.69364e+07
		55 - 59	192	101	0.051	0.004	9.792	0.404	5.06318e+07	1.28944e+06	5.19213e+07
		60 - 64	287	142	0.051	0.004	14.637	0.568	4.11678e+07	943443	4.21112e+07
		65 or above	1290	1061	0.051	0.004	65.79	4.244	5.76163e+07	2.5107e+06	6.0127e+07	3.98983e+08
8	Gastritis and Duodenitis	19 or less	0	0	1	1	0	0	0	0	0
		20 - 24	0	0	1	1	0	0	0	0	0
		25 - 29	0	0	1	1	0	0	0	0	0
		30 - 34	0	0	1	1	0	0	0	0	0
		35 - 39	0	0	1	1	0	0	0	0	0
		40 - 44	0	0	1	1	0	0	0	0	0
		45 - 49	0	0	1	1	0	0	0	0	0
		50 - 54	0	0	1	1	0	0	0	0	0
		55 - 59	0	0	1	1	0	0	0	0	0
		60 - 64	0	0	1	1	0	0	0	0	0
		65 or above	0	0	1	1	0	0	0	0	0	0
9	Alcohol liver disease	19 or less	3	0	1	1	3	0	3.66902e+07	0	3.66902e+07
		20 - 24	0	0	1	1	0	0	0	0	0
		25 - 29	11	1	1	1	11	1	1.79972e+08	1.77644e+07	1.97737e+08
		30 - 34	27	3	1	1	27	3	4.35833e+08	3.93264e+07	4.7516e+08
		35 - 39	72	3	1	1	72	3	1.12191e+09	3.58958e+07	1.15781e+09
		40 - 44	151	6	1	1	151	6	2.09006e+09	5.81347e+07	2.1482e+09
		45 - 49	231	16	1	1	231	16	2.46983e+09	1.22732e+08	2.59256e+09
		50 - 54	245	12	1	1	245	12	1.63569e+09	5.97732e+07	1.69547e+09
		55 - 59	245	24	1	1	245	24	1.26683e+09	7.66002e+07	1.34343e+09
		60 - 64	177	22	1	1	177	22	4.97827e+08	3.65418e+07	5.34369e+08
		65 or above	297	81	1	1	297	81	2.60101e+08	4.79186e+07	3.0802e+08	1.04894e+10
10	Cholethaiasis and cholecystitis	19 or less	2	2	0.182	0	0.364	0	4.45174e+06	0	4.45174e+06
		20 - 24	0	0	0.182	0	0	0	0	0	0
		25 - 29	0	0	0.182	0	0	0	0	0	0
		30 - 34	0	0	0.182	0	0	0	0	0	0
		35 - 39	0	0	0.182	0	0	0	0	0	0
		40 - 44	0	0	0.182	0	0	0	0	0	0
		45 - 49	0	0	0.182	0	0	0	0	0	0
		50 - 54	5	0	0.182	0	0.91	0	6.07543e+06	0	6.07543e+06
		55 - 59	0	5	0.182	0	0	0	0	0	0
		60 - 64	0	0	0.182	0	0	0	0	0	0
		65 or above	3	2	0.182	0	0.546	0	478166	0	478166	1.10053e+07
11	Acute and chronic pancreatitis	19 or less	5	1	0.2187	0	1.0935	0	1.33736e+07	0	1.33736e+07
		20 - 24	3	1	0.2187	0	0.6561	0	9.19444e+06	0	9.19444e+06
		25 - 29	3	1	0.2187	0	0.6561	0	1.07345e+07	0	1.07345e+07
		30 - 34	3	1	0.2187	0	0.6561	0	1.05908e+07	0	1.05908e+07
		35 - 39	3	1	0.2187	0	0.6561	0	1.02234e+07	0	1.02234e+07
		40 - 44	3	1	0.2187	0	0.6561	0	9.08139e+06	0	9.08139e+06
		45 - 49	3	0	0.2187	0	0.6561	0	7.01496e+06	0	7.01496e+06
		50 - 54	8	2	0.2187	0	1.7496	0	1.16808e+07	0	1.16808e+07
		55 - 59	8	2	0.2187	0	1.7496	0	9.04672e+06	0	9.04672e+06
		60 - 64	8	2	0.2187	0	1.7496	0	4.92089e+06	0	4.92089e+06
		65 or above	6	2	0.2187	0	1.3122	0	1.14917e+06	0	1.14917e+06	9.70107e+07
12	Other diseases of liver	19 or less	13	12	0.2036	0.0645	2.6468	0.774	3.23705e+07	9.19129e+06	4.15618e+07
		20 - 24	34	5	0.2036	0.0645	6.9224	0.3225	9.7009e+07	4.407e+06	1.01416e+08
		25 - 29	34	5	0.2036	0.0645	6.9224	0.3225	1.13258e+08	5.72901e+06	1.18987e+08
		30 - 34	34	5	0.2036	0.0645	6.9224	0.3225	1.11741e+08	4.22759e+06	1.15969e+08
		35 - 39	34	5	0.2036	0.0645	6.9224	0.3225	1.07866e+08	3.8588e+06	1.11725e+08
		40 - 44	34	5	0.2036	0.0645	6.9224	0.3225	9.58162e+07	3.12474e+06	9.8941e+07
		45 - 49	34	5	0.2036	0.0645	6.9224	0.3225	7.40136e+07	2.47381e+06	7.64874e+07
		50 - 54	143	46	0.2036	0.0645	29.1148	2.967	1.94379e+08	1.47789e+07	2.09158e+08
		55 - 59	143	46	0.2036	0.0645	29.1148	2.967	1.50545e+08	9.4697e+06	1.60015e+08
		60 - 64	143	46	0.2036	0.0645	29.1148	2.967	8.18878e+07	4.92816e+06	8.68159e+07
		65 or above	136	77	0.2036	0.0645	27.6896	4.9665	2.42495e+07	2.93812e+06	2.71876e+07	1.14826e+09
13	HIV/AIDS	19 or less	0	0	0	0	0	0	0	0	0
		20 - 24	0	0	0	0	0	0	0	0	0
		25 - 29	0	0	0	0	0	0	0	0	0
		30 - 34	0	0	0	0	0	0	0	0	0
		35 - 39	0	1	0	0	0	0	0	0	0
		40 - 44	0	0	0	0	0	0	0	0	0
		45 - 49	0	0	0	0	0	0	0	0	0
		50 - 54	0	0	0	0	0	0	0	0	0
		55 - 59	0	0	0	0	0	0	0	0	0
		60 - 64	1	0	0	0	0	0	0	0	0
		65 or above	0	0	0	0	0	0	0	0	0	0
14	Road Traffic Accidents	19 or less	137	51	0.531	0.253	72.747	12.903	8.89701e+08	1.53224e+08	1.04292e+09
		20 - 24	201	19	0.531	0.253	106.731	4.807	1.49571e+09	6.56882e+07	1.56139e+09
		25 - 29	214	20	0.531	0.253	113.634	5.06	1.85918e+09	8.98878e+07	1.94907e+09
		30 - 34	152	21	0.531	0.253	80.712	5.313	1.30285e+09	6.96471e+07	1.3725e+09
		35 - 39	156	20	0.531	0.253	82.836	5.06	1.29076e+09	6.05442e+07	1.35131e+09
		40 - 44	134	18	0.531	0.253	71.154	4.554	9.84876e+08	4.41242e+07	1.029e+09
		45 - 49	154	17	0.531	0.253	81.774	4.301	8.7432e+08	3.29918e+07	9.07311e+08
		50 - 54	157	30	0.531	0.253	83.367	7.59	5.56583e+08	3.78065e+07	5.94389e+08
		55 - 59	136	53	0.531	0.253	72.216	13.409	3.7341e+08	4.27972e+07	4.16207e+08
		60 - 64	107	34	0.531	0.253	56.817	8.602	1.59802e+08	1.42878e+07	1.7409e+08
		65 or above	324	147	0.531	0.253	172.044	37.191	1.5067e+08	2.20017e+07	1.72671e+08	1.05709e+10
15	Drowning	19 or less	138	53	0.417	0.405	57.546	21.465	7.03791e+08	2.54898e+08	9.58689e+08
		20 - 24	75	19	0.417	0.405	31.275	7.695	4.38281e+08	1.05153e+08	5.43434e+08
		25 - 29	59	15	0.417	0.405	24.603	6.075	4.02533e+08	1.07919e+08	5.10451e+08
		30 - 34	44	8	0.417	0.405	18.348	3.24	2.96173e+08	4.24725e+07	3.38646e+08
		35 - 39	53	14	0.417	0.405	22.101	5.67	3.44381e+08	6.7843e+07	4.12224e+08
		40 - 44	61	8	0.417	0.405	25.437	3.24	3.52086e+08	3.13927e+07	3.83478e+08
		45 - 49	73	12	0.417	0.405	30.441	4.86	3.25472e+08	3.72798e+07	3.62752e+08
		50 - 54	38	11	0.417	0.405	15.846	4.455	1.05793e+08	2.21908e+07	1.27983e+08
		55 - 59	41	10	0.417	0.405	17.097	4.05	8.8404e+07	1.29263e+07	1.0133e+08
		60 - 64	29	6	0.417	0.405	12.093	2.43	3.40126e+07	4.03621e+06	3.80488e+07
		65 or above	80	49	0.417	0.405	33.36	19.845	2.92154e+07	1.174e+07	4.09554e+07	3.81799e+09
16	Poisonoing	19 or less	4	6	0.215	0.202	0.86	1.212	1.05179e+07	1.43926e+07	2.49104e+07
		20 - 24	9	4	0.215	0.202	1.935	0.808	2.71167e+07	1.10414e+07	3.81581e+07
		25 - 29	6	3	0.215	0.202	1.29	0.606	2.11058e+07	1.07652e+07	3.18711e+07
		30 - 34	5	2	0.215	0.202	1.075	0.404	1.73526e+07	5.29596e+06	2.26486e+07
		35 - 39	7	0	0.215	0.202	1.505	0	2.34511e+07	0	2.34511e+07
		40 - 44	5	5	0.215	0.202	1.075	1.01	1.48796e+07	9.786e+06	2.46656e+07
		45 - 49	6	5	0.215	0.202	1.29	1.01	1.37926e+07	7.74744e+06	2.154e+07
		50 - 54	10	0	0.215	0.202	2.15	0	1.4354e+07	0	1.4354e+07
		55 - 59	8	1	0.215	0.202	1.72	0.202	8.89366e+06	644718	9.53838e+06
		60 - 64	5	1	0.215	0.202	1.075	0.202	3.02353e+06	335520	3.35905e+06
		65 or above	15	0	0.215	0.202	3.225	0	2.82433e+06	0	2.82433e+06	2.17321e+08
17	Fire injuries/ burning	19 or less	7	33	0.207	0.103	1.449	3.399	1.77214e+07	4.03633e+07	5.80847e+07
		20 - 24	8	34	0.207	0.103	1.656	3.502	2.32068e+07	4.78552e+07	7.10621e+07
		25 - 29	3	33	0.207	0.103	0.621	3.399	1.01603e+07	6.03811e+07	7.05414e+07
		30 - 34	5	31	0.207	0.103	1.035	3.193	1.67069e+07	4.18564e+07	5.85634e+07
		35 - 39	8	11	0.207	0.103	1.656	1.133	2.5804e+07	1.35566e+07	3.93607e+07
		40 - 44	5	13	0.207	0.103	1.035	1.339	1.43259e+07	1.29737e+07	2.72996e+07
		45 - 49	6	12	0.207	0.103	1.242	1.236	1.32793e+07	9.48103e+06	2.27604e+07
		50 - 54	5	10	0.207	0.103	1.035	1.03	6.90997e+06	5.13053e+06	1.20405e+07
		55 - 59	4	8	0.207	0.103	0.828	0.824	4.28137e+06	2.62994e+06	6.91131e+06
		60 - 64	4	9	0.207	0.103	0.828	0.927	2.32882e+06	1.53974e+06	3.86856e+06
		65 or above	19	30	0.207	0.103	3.933	3.09	3.44437e+06	1.828e+06	5.27237e+06	3.75765e+08
18	Self harm	19 or less	102	143	0.272	0.168	27.744	24.024	3.39311e+08	2.85286e+08	6.24597e+08
		20 - 24	197	142	0.272	0.168	53.584	23.856	7.50915e+08	3.25995e+08	1.07691e+09
		25 - 29	245	111	0.272	0.168	66.64	18.648	1.0903e+09	3.3127e+08	1.42157e+09
		30 - 34	236	80	0.272	0.168	64.192	13.44	1.03619e+09	1.76182e+08	1.21237e+09
		35 - 39	214	74	0.272	0.168	58.208	12.432	9.07005e+08	1.48752e+08	1.05576e+09
		40 - 44	252	39	0.272	0.168	68.544	6.552	9.4875e+08	6.3483e+07	1.01223e+09
		45 - 49	290	53	0.272	0.168	78.88	8.904	8.43377e+08	6.83002e+07	9.11677e+08
		50 - 54	285	49	0.272	0.168	77.52	8.232	5.17547e+08	4.10044e+07	5.58551e+08
		55 - 59	224	29	0.272	0.168	60.928	4.872	3.15043e+08	1.55498e+07	3.30592e+08
		60 - 64	172	31	0.272	0.168	46.784	5.208	1.31584e+08	8.65044e+06	1.40234e+08
		65 or above	482	113	0.272	0.168	131.104	18.984	1.14816e+08	1.12307e+07	1.26047e+08	8.47054e+09
19	Alcohol use disorders	19 or less	0	0	1	1	0	0	0	0	0
		20 - 24	1	0	1	1	1	0	1.40138e+07	0	1.40138e+07
		25 - 29	3	0	1	1	3	0	4.90833e+07	0	4.90833e+07
		30 - 34	6	0	1	1	6	0	9.68519e+07	0	9.68519e+07
		35 - 39	16	0	1	1	16	0	2.49314e+08	0	2.49314e+08
		40 - 44	28	1	1	1	28	1	3.87561e+08	9.68911e+06	3.9725e+08
		45 - 49	40	1	1	1	40	1	4.27676e+08	7.67074e+06	4.35347e+08
		50 - 54	43	1	1	1	43	1	2.87081e+08	4.9811e+06	2.92062e+08
		55 - 59	41	1	1	1	41	1	2.12e+08	3.19167e+06	2.15192e+08
		60 - 64	28	1	1	1	28	1	7.87523e+07	1.66099e+06	8.04133e+07
		65 or above	42	3	1	1	42	3	3.6782e+07	1.77476e+06	3.85567e+07	1.86808e+09
20	Tuberculosis	19 or less	4	7	0.0586	0.0056	0.2344	0.0392	2.86673e+06	465502	3.33223e+06
		20 - 24	8	7	0.0586	0.0056	0.4688	0.0392	6.56966e+06	535673	7.10533e+06
		25 - 29	9	8	0.0586	0.0056	0.5274	0.0448	8.62885e+06	795844	9.4247e+06
		30 - 34	10	5	0.0586	0.0056	0.586	0.028	9.4592e+06	367047	9.82624e+06
		35 - 39	19	7	0.0586	0.0056	1.1134	0.0392	1.73491e+07	469038	1.78182e+07
		40 - 44	25	8	0.0586	0.0056	1.465	0.0448	2.02778e+07	434072	2.07118e+07
		45 - 49	47	10	0.0586	0.0056	2.7542	0.056	2.94476e+07	429561	2.98772e+07
		50 - 54	58	20	0.0586	0.0056	3.3988	0.112	2.26914e+07	557883	2.32493e+07
		55 - 59	74	19	0.0586	0.0056	4.3364	0.1064	2.24224e+07	339594	2.2762e+07
		60 - 64	91	21	0.0586	0.0056	5.3326	0.1176	1.49984e+07	195333	1.51937e+07
		65 or above	240	70	0.0586	0.0056	14.064	0.392	1.23167e+07	231902	1.25486e+07	1.71849e+08
21	COPD	19 or less	18	9	0	0	0	0	0	0	0
		20 - 24	4	2	0	0	0	0	0	0	0
		25 - 29	4	4	0	0	0	0	0	0	0
		30 - 34	9	4	0	0	0	0	0	0	0
		35 - 39	7	10	0	0	0	0	0	0	0
		40 - 44	10	7	0	0	0	0	0	0	0
		45 - 49	37	8	0	0	0	0	0	0	0
		50 - 54	84	20	0	0	0	0	0	0	0
		55 - 59	129	37	0	0	0	0	0	0	0
		60 - 64	189	58	0	0	0	0	0	0	0
		65 or above	1382	759	0	0	0	0	0	0	0	0
22	Asthma	19 or less	25	16	0	0	0	0	0	0	0
		20 - 24	7	4	0	0	0	0	0	0	0
		25 - 29	10	11	0	0	0	0	0	0	0
		30 - 34	10	10	0	0	0	0	0	0	0
		35 - 39	15	19	0	0	0	0	0	0	0
		40 - 44	15	16	0	0	0	0	0	0	0
		45 - 49	45	38	0	0	0	0	0	0	0
		50 - 54	89	53	0	0	0	0	0	0	0
		55 - 59	138	83	0	0	0	0	0	0	0
		60 - 64	287	150	0	0	0	0	0	0	0
		65 or above	2140	1863	0	0	0	0	0	0	0	0
23	LRTI	19 or less	113	70	0.544	0.314	61.472	21.98	7.51807e+08	2.61014e+08	1.01282e+09
		20 - 24	27	17	0.544	0.314	14.688	5.338	2.05834e+08	7.29444e+07	2.78779e+08
		25 - 29	27	17	0.544	0.314	14.688	5.338	2.40312e+08	9.48263e+07	3.35138e+08
		30 - 34	27	17	0.544	0.314	14.688	5.338	2.37093e+08	6.99748e+07	3.07068e+08
		35 - 39	27	17	0.544	0.314	14.688	5.338	2.2887e+08	6.38706e+07	2.92741e+08
		40 - 44	27	17	0.544	0.314	14.688	5.338	2.03304e+08	5.17205e+07	2.55024e+08
		45 - 49	27	17	0.544	0.314	14.688	5.338	1.57043e+08	4.09464e+07	1.97989e+08
		50 - 54	274	169	0.544	0.314	149.056	53.066	9.95142e+08	2.64327e+08	1.25947e+09
		55 - 59	274	169	0.544	0.314	149.056	53.066	7.70729e+08	1.69369e+08	9.40098e+08
		60 - 64	274	169	0.544	0.314	149.056	53.066	4.19232e+08	8.81421e+07	5.07374e+08
		65 or above	274	169	0.544	0.314	149.056	53.066	1.30537e+08	3.13932e+07	1.61931e+08	5.54843e+09
24	Anxiety disorders	19 or less	0	0	0	0	0	0	0	0	0
		20 - 24	0	0	0	0	0	0	0	0	0
		25 - 29	0	0	0	0	0	0	0	0	0
		30 - 34	0	0	0	0	0	0	0	0	0
		35 - 39	0	0	0	0	0	0	0	0	0
		40 - 44	0	0	0	0	0	0	0	0	0
		45 - 49	0	0	0	0	0	0	0	0	0
		50 - 54	0	0	0	0	0	0	0	0	0
		55 - 59	0	0	0	0	0	0	0	0	0
		60 - 64	0	0	0	0	0	0	0	0	0
		65 or above	0	0	0	0	0	0	0	0	0	0
25	Falls	19 or less	36	14	0.0698	0.0698	2.5128	0.9772	3.07317e+07	1.16043e+07	4.2336e+07
		20 - 24	16	6	0.0698	0.0698	1.1168	0.4188	1.56506e+07	5.72295e+06	2.13735e+07
		25 - 29	33	1	0.0698	0.0698	2.3034	0.0698	3.76862e+07	1.23995e+06	3.89261e+07
		30 - 34	31	3	0.0698	0.0698	2.1638	0.2094	3.4928e+07	2.74498e+06	3.7673e+07
		35 - 39	56	2	0.0698	0.0698	3.9088	0.1396	6.09074e+07	1.67035e+06	6.25778e+07
		40 - 44	60	5	0.0698	0.0698	4.188	0.349	5.79681e+07	3.3815e+06	6.13496e+07
		45 - 49	98	4	0.0698	0.0698	6.8404	0.2792	7.31369e+07	2.14167e+06	7.52786e+07
		50 - 54	59	9	0.0698	0.0698	4.1182	0.6282	2.74943e+07	3.12913e+06	3.06235e+07
		55 - 59	80	6	0.0698	0.0698	5.584	0.4188	2.88734e+07	1.33667e+06	3.02101e+07
		60 - 64	78	7	0.0698	0.0698	5.4444	0.4886	1.53128e+07	811560	1.61244e+07
		65 or above	233	212	0.0698	0.0698	16.2634	14.7976	1.42429e+07	8.75407e+06	2.29969e+07	4.39469e+08
26	Other unintentional injuries	19 or less	171	103	0	0	0	0	0	0	0
		20 - 24	107	18	0	0	0	0	0	0	0
		25 - 29	114	26	0	0	0	0	0	0	0
		30 - 34	100	22	0	0	0	0	0	0	0
		35 - 39	129	20	0	0	0	0	0	0	0
		40 - 44	120	31	0	0	0	0	0	0	0
		45 - 49	135	31	0	0	0	0	0	0	0
		50 - 54	141	38	0	0	0	0	0	0	0
		55 - 59	126	30	0	0	0	0	0	0	0
		60 - 64	107	36	0	0	0	0	0	0	0
		65 or above	248	128	0	0	0	0	0	0	0	0
27	Homicide	19 or less	13	2	0.0716	0.0716	0.9308	0.1432	1.13837e+07	1.70051e+06	1.30843e+07
		20 - 24	25	7	0.0716	0.0716	1.79	0.5012	2.50847e+07	6.84896e+06	3.19336e+07
		25 - 29	44	9	0.0716	0.0716	3.1504	0.6444	5.15441e+07	1.14474e+07	6.29914e+07
		30 - 34	50	6	0.0716	0.0716	3.58	0.4296	5.77883e+07	5.63154e+06	6.34198e+07
		35 - 39	37	9	0.0716	0.0716	2.6492	0.6444	4.12802e+07	7.71041e+06	4.89906e+07
		40 - 44	35	7	0.0716	0.0716	2.506	0.5012	3.46867e+07	4.85618e+06	3.95429e+07
		45 - 49	40	5	0.0716	0.0716	2.864	0.358	3.06216e+07	2.74612e+06	3.33677e+07
		50 - 54	26	10	0.0716	0.0716	1.8616	0.716	1.24286e+07	3.56647e+06	1.59951e+07
		55 - 59	23	7	0.0716	0.0716	1.6468	0.5012	8.51517e+06	1.59967e+06	1.01148e+07
		60 - 64	9	4	0.0716	0.0716	0.6444	0.2864	1.81243e+06	475708	2.28814e+06
		65 or above	35	13	0.0716	0.0716	2.506	0.9308	2.19466e+06	550649	2.74531e+06	3.24474e+08
28	Ill-defined injuries/accidents (ICD10 Y10-Y34)	19 or less	2	0	0.2	0.2	0.4	0	4.89203e+06	0	4.89203e+06
		20 - 24	1	0	0.2	0.2	0.2	0	2.80276e+06	0	2.80276e+06
		25 - 29	2	0	0.2	0.2	0.4	0	6.54445e+06	0	6.54445e+06
		30 - 34	3	1	0.2	0.2	0.6	0.2	9.68519e+06	2.62176e+06	1.23069e+07
		35 - 39	1	2	0.2	0.2	0.2	0.4	3.11643e+06	4.7861e+06	7.90253e+06
		40 - 44	2	0	0.2	0.2	0.4	0	5.53659e+06	0	5.53659e+06
		45 - 49	4	2	0.2	0.2	0.8	0.4	8.55352e+06	3.06829e+06	1.16218e+07
		50 - 54	1	1	0.2	0.2	0.2	0.2	1.33526e+06	996220	2.33148e+06
		55 - 59	1	2	0.2	0.2	0.2	0.4	1.03415e+06	1.27667e+06	2.31082e+06
		60 - 64	1	2	0.2	0.2	0.2	0.4	562516	664396	1.22691e+06
		65 or above	4	2	0.2	0.2	0.8	0.4	700609	236635	937244	5.84136e+07
29	Ill-defined diseases (ICD10 R00-R99)	19 or less	114	83	0.1	0.05	11.4	4.15	1.39423e+08	4.92815e+07	1.88704e+08
		20 - 24	35	22	0.1	0.05	3.5	1.1	4.90482e+07	1.50316e+07	6.40799e+07
		25 - 29	43	22	0.1	0.05	4.3	1.1	7.03528e+07	1.95408e+07	8.98936e+07
		30 - 34	35	27	0.1	0.05	3.5	1.35	5.64969e+07	1.76969e+07	7.41938e+07
		35 - 39	41	43	0.1	0.05	4.1	2.15	6.38868e+07	2.57253e+07	8.96121e+07
		40 - 44	50	40	0.1	0.05	5	2	6.92074e+07	1.93782e+07	8.85856e+07
		45 - 49	101	55	0.1	0.05	10.1	2.75	1.07988e+08	2.10945e+07	1.29083e+08
		50 - 54	123	75	0.1	0.05	12.3	3.75	8.21185e+07	1.86791e+07	1.00798e+08
		55 - 59	177	97	0.1	0.05	17.7	4.85	9.1522e+07	1.54796e+07	1.07002e+08
		60 - 64	287	181	0.1	0.05	28.7	9.05	8.07211e+07	1.5032e+07	9.57531e+07
		65 or above	8090	9776	0.1	0.05	809	488.8	7.08491e+08	2.89168e+08	9.97659e+08	2.02536e+09
										Total	4.89325e+10	4.89325e+10
										Million	48932.5
										Billions	48.9325

## Sheet: Alcohol_summary
No.	Disease	Number of deaths		AF Alcohol		Number of deaths attributable to Alcohol		Indirect mortality cost attributable to Alcohol
		Male	Female	Male	Female	Male	Female	Male	Female	Total
1	Epilepsy	174	109	0.528	0.352	91.872	38.368	8.94387e+08	2.94415e+08	1.1888e+09
2	Hypertension	4001	3979	0.0313	0.001	125.231	3.979	2.75106e+08	4.44766e+06	2.79554e+08
3	Ischemic Heart Disease	3603	2338	0.08	0.08	288.24	187.04	9.48019e+08	2.82056e+08	1.23007e+09
4	Supra Ventricular Cardiac Arrhythmia	0	0	0.31	0.195	0	0	0	0	0
5	Other heart diseases	9093	5462	0	0	0	0	0	0	0
6	Diabetes mellitus	4643	4515	0.01	0.01	46.43	45.15	1.32282e+08	6.85303e+07	2.00813e+08
7	Cerebrovascular disease	2205	1516	0.051	0.004	112.455	6.064	3.86354e+08	1.26292e+07	3.98983e+08
8	Gastritis and Duodenitis	0	0	1	1	0	0	0	0	0
9	Alcohol liver disease	1459	168	1	1	1459	168	9.99475e+09	4.94687e+08	1.04894e+10
10	Cholethaiasis and cholecystitis	10	9	0.182	0	1.82	0	1.10053e+07	0	1.10053e+07
11	Acute and chronic pancreatitis	53	14	0.2187	0	11.5911	0	9.70107e+07	0	9.70107e+07
12	Other diseases of liver	782	257	0.2036	0.0645	159.215	16.5765	1.08314e+09	6.51271e+07	1.14826e+09
13	HIV/AIDS	1	1	0	0	0	0	0	0	0
14	Road Traffic Accidents	1872	430	0.531	0.253	994.032	108.79	9.93786e+09	6.33e+08	1.05709e+10
15	Drowning	691	205	0.417	0.405	288.147	83.025	3.12014e+09	6.97851e+08	3.81799e+09
16	Poisonoing	80	27	0.215	0.202	17.2	5.454	1.57312e+08	6.00088e+07	2.17321e+08
17	Fire injuries/ burning	74	224	0.207	0.103	15.318	23.072	1.38169e+08	2.37596e+08	3.75765e+08
18	Self harm	2699	864	0.272	0.168	734.128	145.152	6.99484e+09	1.4757e+09	8.47054e+09
19	Alcohol use disorders	248	8	1	1	248	8	1.83912e+09	2.89684e+07	1.86808e+09
20	Tuberculosis	585	182	0.0586	0.0056	34.281	1.0192	1.67028e+08	4.82145e+06	1.71849e+08
21	COPD	1873	918	0	0	0	0	0	0	0
22	Asthma	2781	2263	0	0	0	0	0	0	0
23	LRTI	1371	848	0.544	0.314	745.824	266.272	4.3399e+09	1.20853e+09	5.54843e+09
24	Anxiety disorders	0	0	0	0	0	0	0	0	0
25	Falls	780	269	0.0698	0.0698	54.444	18.7762	3.96932e+08	4.25371e+07	4.39469e+08
26	Other unintentional injuries	1498	483	0	0	0	0	0	0	0
27	Homicide	337	79	0.0716	0.0716	24.1292	5.6564	2.7734e+08	4.71336e+07	3.24474e+08
28	Ill-defined injuries/accidents (ICD10 Y10-Y34)	22	12	0.2	0.2	4.4	2.4	4.47635e+07	1.36501e+07	5.84136e+07
29	Ill-defined diseases (ICD10 R00-R99)	9096	10421	0.1	0.05	909.6	521.05	1.51926e+09	5.06107e+08	2.02536e+09
									Total	4.89325e+10
									Million	48932.5
									Billions	48.9325

## Sheet: AF_NCD
No	Disease	AF of Tobacco				AF of Smokeless Tobacco				AF of Alcohol
		Male	Female	Total		Male	Female	Total		Male	Female	Total
1	Epilepsy	0	0							0.528	0.352
2	Hypertension	0.362	0.039							0.0313	0.001			Cost of substance use in canada
3	Ischemic Heart Disease	0.521	0.453							0.08	0.08
4	Supra Ventricular Cardiac Arrhythmia	0.3185	0.38							0.31	0.195
5	Other heart diseases	0.2429	0.0013
6	Diabetes mellitus	0.1458	0.0035							0.01	0.01
7	Cerebrovascular disease	0.428	0.376							0.051	0.004
8	Gastritis and Duodenitis	0	0							1	1
9	Cirrhosis of the liver	0	0							1	1
10	Cholethaiasis and cholecystitis	0	0							0.182	0
11	Acute and chronic pancreatitis	0	0							0.2187	0
12	Other diseases of liver	0	0							0.2036	0.0645
13	HIV/AIDS	0	0
14	injuries	0	0							0.531	0.253
15	Drowning	0	0							0.417	0.405
16	Poisonoing	0	0							0.215	0.202
17	Fire injuries/ burning	0.28	0.28							0.207	0.103
18	Self harm	0	0							0.272	0.168
19	Alcohol use disorders	0	0							1	1
20	Tuberculosis	0.02	0.0011							0.0586	0.0056
21	COPD	0.831	0.831							0	0
22	Asthma	0.2	0.0018							0	0
23	LRTI	0.1898	0.017							0.544	0.314
24	Anxiety disorders	0	0							0	0

## Sheet: life expectancy&average income
Male
Starting age	Age	Remaining life expectancy	Average annual income (SL Rs)	Preent value of lifetime earning (3% Discount)
0	19 or less	66.06	135628	1.22301e+07
20	20 - 24	52.8	215705	1.40138e+07
25	25 - 29	48.3	293607	1.63611e+07
30	30 - 34	43.7	342487	1.6142e+07
35	35 - 39	39.1	398025	1.55821e+07
40	40 - 44	34.6	435934	1.38415e+07
45	45 - 49	30.2	429021	1.06919e+07
50	50 - 54	26	358019	6.6763e+06
55	55 - 59	22	399961	5.17073e+06
60	60 - 64	18.3	361816	2.81258e+06
65	65 or above	6.925	272738	875761
Female
Starting age	Age	Remaining life expectancy	Average annual income (SL Rs)	Present value of lifetime earning (3% Discount)
0	19 or less	72.86	127127	1.18751e+07
20	20 - 24	59.5	202034	1.36651e+07
25	25 - 29	54.7	305001	1.77644e+07
30	30 - 34	49.9	266910	1.31088e+07
35	35 - 39	45	292346	1.19653e+07
40	40 - 44	40.2	290737	9.68911e+06
45	45 - 49	35.5	291924	7.67074e+06
50	50 - 54	30.8	252100	4.9811e+06
55	55 - 59	26.3	234288	3.19167e+06
60	60 - 64	22	200246	1.66099e+06
65	65 or above	8.05	174600	591587
